# Supplementary material for: A New Limnonectes (Anura: Dicroglossidae) from Southern Thailand
Source: Animals (Basel). 2021 Feb 22;11(2):566. doi: 10.3390/ani11020566 (PMC7926908; doi:10.3390/ani11020566)
Supplement: Supplementary file 1 [file animals-11-00566-s001.zip]

Archive with 13 entries (11 files):
- animals-1097152/
- animals-1097152/animals-1097152-supplementary/
- animals-1097152/animals-1097152-supplementary/._Supplement_Data S1.docx
- animals-1097152/animals-1097152-supplementary/._Supplement_Table S1.docx
- animals-1097152/animals-1097152-supplementary/._Supplement_Table S1_with references.docx
- animals-1097152/animals-1097152-supplementary/._Supplement_Table S2.docx
- animals-1097152/animals-1097152-supplementary/._Supplement_Table S3.docx
- animals-1097152/animals-1097152-supplementary/._Supplement_Table S4.docx
- animals-1097152/animals-1097152-supplementary/Supplement_Data S1.docx
- animals-1097152/animals-1097152-supplementary/Supplement_Table S1_with references.docx
- animals-1097152/animals-1097152-supplementary/Supplement_Table S2.docx
- animals-1097152/animals-1097152-supplementary/Supplement_Table S3.docx
- animals-1097152/animals-1097152-supplementary/Supplement_Table S4.docx
